# Supplementary material for: Further analysis and refinements of the perceived stressors in intensive care units (PS-ICU) scale: a French nation-wide cross-sectional multicentre study
Source: Ann Intensive Care. 2025 Nov 20;15:186. doi: 10.1186/s13613-025-01572-7 (PMC12630482; doi:10.1186/s13613-025-01572-7)
Supplement: Supplementary file 1 — Additional file 1. [file 13613_2025_1572_MOESM1_ESM.xlsx]

## Sheet: Prelimary note
Further analysis and refinements of the Perceived Stressors in Intensive Care Units (PS-ICU) scale: A French nation-wide cross-sectional multicentre study
Supplementary material A Results of Exploratory Structural Equation Modelling (ESEM) and reliability analyses (McDonald's Omega)
OP = original population of the scale (nurses, physicians and medical residents)
NA = nursing auxiliaries
6F = six-factor ESEM
5F = five-factor ESEM

## Sheet: Fit indices, Omega coefficients
ANALYSES ON THE ORIGINAL POPULATION OF THE SCALE (nurses, physicians and medical residents)
ESEM fit indices and composite reliability coefficients	Chi-square scaled			CFI scaled	RMSEA scaled			SRMR	Omega coefficient
	Value	df	value/df		Value	Lower bound	Upper bound		Factor 1	Factor 2	Factor 3	Factor 4	Factor 5	Factor 6
Model 1: One general stress factor with all 50 items	12040.5	1176	10.2385	0.800	0.076	0.075	0.077	0.071	0.92	/	/	/	/	/
Model 2: Original 6-factor structure with 43 items (general stress items removed)	2738.85	666	4.11239	0.955	0.044	0.043	0.046	0.030	0.82	0.83	0.81	0.81	0.73	0.74
Model 3: Original 6-factor structure with 43 items (removed items: same as model 2 and #48, #49 items)	2576.89	595	4.3309	0.955	0.046	0.044	0.048	0.030	0.82	0.82	0.81	0.81	0.73	0.74
Model 4: Revised 5-factor structure with 37 items (removed items: general stress and original 6th factor's items)	2364.24	496	4.76662	0.951	0.049	0.047	0.051	0.032	0.82	0.83	0.81	0.81	0.73	/
Model 5: Revised 5-factor structure with 34 items (removed items: same as model 4 and #48, #49, #3 items)	2115.78	406	5.21129	0.952	0.051	0.049	0.054	0.031	0.81	0.82	0.81	0.83	0.70	/
Model 6: Revised 5-factor structure with 34 items (removed items: same as model 4 and #48, #49, #15 items)	2133.19	406	5.25415	0.952	0.052	0.050	0.054	0.032	0.81	0.82	0.81	0.81	0.73	/
*Model 7: Revised 5-factor structure with 30 items (removed items: same as model 6 and item #1, #44, #24, #46)	1744.91	325	5.36894	0.954	0.052	0.050	0.055	0.031	0.81	0.78	0.81	0.76	0.73	/
Model 8: Revised 6-factor structure with 32 items (removed items: same as model 3 and #2, #11, #12, #19, #24, #33, #36, #44, #46 items)	1457.99	319	4.57052	0.963	0.047	0.045	0.050	0.026	0.80	0.80	0.81	0.71	0.73	0.71
*Model 9: Revised 6-factor structure with 31 items (removed items: same as model 8 and item #1)	1379.14	294	4.69095	0.964	0.048	0.046	0.051	0.026	0.79	0.78	0.81	0.71	0.73	0.70
©Model 11: Revised 6-factor structure with 26 items (removed items: same as model 9 and item #4, #5, #9, #45 et #25)	714.98	190	3.76305	0.978	0.042	0.038	0.045	0.023	0.75	0.75	0.79	0.71	0.70	0.70
Note. *Models chosen for IRT and invariance analyses between nurses and physicians/medical residents. ©Chosen model following all analyses.
ANALYSES ON THE SAMPLE OF NURSING AUXILIARIES
ESEM fit indices and composite reliability coefficients	Chi-square scaled			CFI scaled	RMSEA scaled			SRMR	Omega coefficient
	Value	df	value/df		Value	Lower bound	Upper bound		Factor 1	Factor 2	Factor 3	Factor 4	Factor 5	Factor 6
*Model 9: Revised 6-factor structure with 31 items (removed items: same as model 8 and item #1)	594.843	294	2.02328	0.977	0.041	0.036	0.046	0.028	0.83	0.77	0.78	0.70	0.80	0.72
Model 10: Revised 6-factor structure with 27 items (removed items: same as model 9 and item #5, #9, #45 et #25)	794.466	210	3.78317	0.976	0.042	0.039	0.045	0.024	0.78	0.75	0.79	0.71	0.70	0.70
©Model 11: Revised 6-factor structure with 26 items (removed items: same as model 10 and item #4)	371.836	190	1.95703	0.983	0.040	0.034	0.046	0.027	0.79	0.76	0.75	0.70	0.79	0.72
Note. *Models tested for invariance with the original population of the scale. ©Chosen model following all analyses.
ANALYSES WITH ALL PROFESSIONALS INCLUDED
ESEM fit indices and composite reliability coefficients	Chi-square scaled			CFI	RMSEA scaled			SRMR	Omega coefficient
	Value	df	value/df	scaled	Value	Lower bound	Upper bound		Factor 1	Factor 2	Factor 3	Factor 4	Factor 5	Factor 6
©Model 11: Revised 6-factor structure with 26 items (removed items: same as model 10 and item #4)	957.74	190	5.041	0.977	0.043	0.040	0.046	0.023	0.77	0.75	0.78	0.70	0.72	0.70
INVARIANCE ANALYSES
ESEM fit indices	Level	Chi-square scaled			∆χ²	∆χ²/df	CFI scaled	∆CFI	RMSEA scaled	∆RMSEA	SRMR	∆SRMR
		Value	df	value/df
Model 7: Revised 5-factor structure with 30 items (removed items: same as model 6 and item #1) between nurses and physicians/residents	Configural	999.38	600	1.66563	/	/	0.961	/	0.050	/	0.034	/
	Metric	1656.04	720	2.30006	Δ656.66	Δ0.633	0.964	Δ.003	0.043	Δ-.007	0.042	Δ.008
	Scalar	1984.11	805	2.46473	Δ328.07	Δ0.165	0.948	Δ-0.016	0.049	Δ.006	0.044	Δ.002
Model 9: Revised 6-factor structure with 31 items (removed items: same as model 8 and item #1) between nurses and physicians/residents	Configural	727.45	588	1.23716	/	/	0.968	/	0.045	/	0.028	/
	Metric	1283.5	738	1.73916	Δ556.05	Δ0.502	0.973	Δ.005	0.037	Δ-.008	0.036	Δ.008
	Scalar	1574.68	825	1.9087	Δ291.18	Δ0.170	0.960	Δ-0.013	0.043	Δ.006	0.038	Δ.002
©Model 11: Revised 6-factor structure with 26 items (removed items: same as model 10 and item #4) between nurses and physicians/residents	Configural	480.39	380	1.26418	/	/	0.975	/	0.044	/	0.028	/
	Metric	789.13	494	1.59743	Δ307,24	Δ0.290	0.979	Δ.004	0.036	Δ-.008	0.034	Δ.006
	Scalar	1119.94	566	1.97869	Δ226,24	Δ0.251	0.962	Δ-.017	0.045	Δ.009	0.037	Δ.003
©Model 11: Revised 6-factor structure with 26 items (removed items: same as model 10 and item #4) between nursing auxiliaries and nurses/physicians/residents	Configural	546.27	380	1.43755	/	/	0.998	/	0.020	/	0.0272	/
	Metric	853.51	494	1.72775	Δ307,24	Δ0.290	0.996	Δ-.002	0.026	Δ.006	0.0339	Δ.005
	Scalar	1119.75	566	1.97836	Δ226,24	Δ0.251	0.994	Δ-.002	0.030	Δ.004	0.0369	Δ.000
Note. ©Chosen model following all analyses.

## Sheet: OP_6F, 43 items
#	Original factor	Item	Fact.1	Fact.2	Fact.3	Fact.4	Fact.5	Fact.6	Explain variance (R²)
42	F1	Uncertainty concerning the diagnosis or the therapy project of the patient	0.656	-0.009	0.196	-0.027	-0.026	-0.09	0.525
10	F1	Family conflict or disagreement concerning the patient’s treatment plan	0.58	0.148	-0.103	-0.113	0.064	0.05	0.479
27	F1	Family’s misunderstanding of the gravity of the diagnosis or the prognosis of the patient	0.578	-0.157	-0.069	0.103	0.058	0.085	0.432
9	F1	Disagreement and/or lack of coordination with other units concerning a patient’s treatment	0.523	0.267	0.128	-0.191	0.045	0.001	0.550
41	F1	Caring for a patient who should not be treated by the ICU	0.504	-0.152	0.025	0.123	-0.042	0.037	0.297
4	F1	Contradictory information given by other healthcare professionals to the family	0.465	0.087	-0.153	-0.068	0.21	0.088	0.427
6	F1	Shortage of beds in the unit	0.451	-0.073	-0.001	0.15	-0.123	0.159	0.331
35	F1	Family which does not trust me or does not trust the team	0.404	0.24	-0.006	-0.079	0.114	0.064	0.437
26	F1	Family whose beliefs or lifestyle are contradictory with my values or the functioning of the unit	0.4	0.193	-0.136	-0.01	0.061	0.014	0.337
15	F1	Lack of support from the administration	0.17	0.025	-0.256	0.378	0.072	0.217	0.493
34	F2	Death of a patient with whom I had developed special ties	-0.013	0.594	-0.085	0.088	-0.011	0.084	0.471
29	F2	Patient who makes me think of someone close to me or of myself	-0.077	0.576	-0.065	0.131	0.116	-0.064	0.443
28	F2	Series of patient deaths in the unit over a short period	0.101	0.532	-0.026	0.065	-0.058	0.053	0.450
7	F2	Families’ distress or emotions	0.078	0.479	0.197	0.033	-0.012	0.053	0.490
45	F2	Having to announce a bad diagnosis to the patient or his/her family or be present when such a diagnosis is announced	0.099	0.472	0.165	0.093	-0.05	-0.075	0.446
5	F2	Caring for young patients or who have young children	0.069	0.392	0.108	0.094	-0.038	0.047	0.332
1	F2	Socially isolated end-of-life patient or one with no immediate family	0.119	0.383	-0.057	0.087	0.061	-0.035	0.308
44	F2	Patient suffering physically or psychologically	0.257	0.307	0.168	0.053	0.063	0.042	0.495
49	F2	Decision to stop or reduce treatment	0.308	0.223	0.107	0.097	-0.088	-0.115	0.302
18	F3	Having to execute care tasks quickly in emergency cases	-0.056	0.061	0.687	0.044	0.048	0.116	0.616
40	F3	Treating complex or serious pathologies	0.091	0.099	0.615	0.127	-0.005	0.032	0.615
37	F3	Being on call or working nights	-0.032	-0.027	0.55	0.117	0.303	0.024	0.575
16	F3	Schedule changes, overtime	-0.027	0.059	0.521	0.086	0.239	0.04	0.522
25	F3	Patient who deteriorates in an unexpected or unexplained manner	0.149	0.231	0.444	0.002	-0.053	0.082	0.474
20	F4	Working pace or working hours hardly compatible with family or social life	-0.048	0.072	0.003	0.774	0.072	-0.218	0.636
50	F4	Being on call or working nights	0.005	0.093	0.095	0.627	-0.005	-0.328	0.461
23	F4	Schedule changes, overtime	0.016	0.098	-0.061	0.504	0.041	0.144	0.471
36	F4	Continuous and heavy workload	-0.036	0.082	0.28	0.408	0.133	0.191	0.591
32	F4	Lack of staff	0.037	0.011	0.09	0.39	-0.096	0.517	0.656
24	F4	Working while experiencing difficult personal events	-0.076	0.297	-0.047	0.315	0.144	0.086	0.386
48	F4	Accumulated workloads resulting from clinical activity, training, research or teaching	0.246	-0.026	-0.079	0.293	0.077	-0.082	0.245
46	F4	Lack of equality in the distribution of tasks among healthcare professionals	0.061	0.086	-0.058	0.255	0.257	0.262	0.498
17	F5	Negative atmosphere prevailing in the team, gossip, rumours within the team	-0.067	0.008	-0.084	0.117	0.598	0.164	0.530
13	F5	Difficulty to find my place, have my skills recognized, or voice my opinion within the team	0.087	-0.044	0.222	-0.045	0.595	-0.054	0.507
38	F5	Being assessed or judged by other members of the team	0.061	-0.079	0.341	0.054	0.571	-0.15	0.587
21	F5	Conflicts with members of the healthcare team	0.093	-0.003	-0.229	0.126	0.44	0.139	0.415
3	F5	Lack of recognition (from the patient, the family, the team, the hierarchy)	0.141	0.084	-0.095	0.171	0.335	0.139	0.443
8	F6	Inadequate or under-equipped healthcare space or defective materials	0.241	-0.153	0.065	0.197	0.012	0.396	0.405
33	F6	Non-supportive, aggressive or delirious patient	0.121	0.146	0.213	0.102	0.004	0.33	0.424
11	F6	Too many professionals around the patient in an emergency situation	-0.001	0.153	0.302	-0.11	0.236	0.284	0.400
2	F6	Colleague not doing his/her work properly	0.176	0.129	-0.062	0.112	0.189	0.237	0.440
12	F6	Incomprehensible or unnecessary care relative to the patient’s situation	0.221	0.212	-0.034	0.001	0.224	0.185	0.417
19	F6	Plaintive patient who makes many requests	0.211	0.148	0.201	0.158	0.027	0.169	0.434

## Sheet: OP_6F, 41 items
#	Original factor	Item	Fact.1	Fact.2	Fact.3	Fact.4	Fact.5	Fact.6	Explain variance (R²)
42	F1	Uncertainty concerning the diagnosis or the therapy project of the patient	0.664	-0.035	0.183	-0.043	-0.033	-0.068	0.506
10	F1	Family conflict or disagreement concerning the patient’s treatment plan	0.611	0.115	-0.105	-0.1	0.045	0.025	0.481
27	F1	Family’s misunderstanding of the gravity of the diagnosis or the prognosis of the patient	0.567	0.206	0.132	-0.143	0.015	-0.053	0.546
9	F1	Disagreement and/or lack of coordination with other units concerning a patient’s treatment	0.554	-0.128	-0.088	0.046	0.075	0.14	0.409
41	F1	Caring for a patient who should not be treated by the ICU	0.531	-0.186	0.02	0.124	-0.055	0.046	0.307
4	F1	Contradictory information given by other healthcare professionals to the family	0.478	0.088	-0.158	-0.083	0.205	0.08	0.431
26	F1	Family whose beliefs or lifestyle are contradictory with my values or the functioning of the unit	0.441	0.161	-0.135	0.01	0.035	-0.024	0.346
35	F1	Family which does not trust me or does not trust the team	0.44	0.205	-0.005	-0.051	0.091	0.019	0.438
6	F1	Shortage of beds in the unit	0.411	-0.019	-0.017	0.076	-0.097	0.221	0.311
15	F1	Lack of support from the administration	0.184	0.026	-0.261	0.374	0.075	0.212	0.497
34	F2	Death of a patient with whom I had developed special ties	-0.012	0.61	-0.075	0.076	-0.018	0.061	0.479
29	F2	Patient who makes me think of someone close to me or of myself	-0.077	0.59	-0.059	0.115	0.11	-0.085	0.450
28	F2	Series of patient deaths in the unit over a short period	0.098	0.55	-0.021	0.041	-0.061	0.044	0.458
7	F2	Families’ distress or emotions	0.096	0.475	0.204	0.036	-0.025	0.016	0.493
45	F2	Having to announce a bad diagnosis to the patient or his/her family or be present when such a diagnosis is announced	0.115	0.448	0.168	0.096	-0.059	-0.096	0.436
5	F2	Caring for young patients or who have young children	0.061	0.415	0.106	0.069	-0.036	0.044	0.340
1	F2	Socially isolated end-of-life patient or one with no immediate family	0.134	0.383	-0.057	0.075	0.051	-0.052	0.312
44	F2	Patient suffering physically or psychologically	0.288	0.278	0.171	0.074	0.044	0.002	0.496
18	F3	Having to execute care tasks quickly in emergency cases	-0.061	0.07	0.691	0.046	0.05	0.101	0.618
40	F3	Treating complex or serious pathologies	0.091	0.091	0.614	0.126	-0.004	0.027	0.611
37	F3	Having to perform tasks for which I have neither knowledge nor skills	-0.024	-0.031	0.547	0.125	0.302	0.005	0.575
16	F3	Risk of error, fear of doing a poor job	-0.032	0.074	0.517	0.076	0.244	0.032	0.522
25	F3	Patient who deteriorates in an unexpected or unexplained manner	0.156	0.234	0.444	0	-0.059	0.064	0.476
20	F4	Working pace or working hours hardly compatible with family or social life	-0.007	0.032	-0.015	0.78	0.064	-0.23	0.669
50	F4	Being on call or working nights	0.042	0.054	0.077	0.604	-0.008	-0.315	0.452
23	F4	Schedule changes, overtime	0.035	0.087	-0.062	0.505	0.039	0.133	0.474
36	F4	Continuous and heavy workload	-0.042	0.097	0.283	0.398	0.138	0.186	0.590
32	F4	Lack of staff	0.002	0.062	0.091	0.372	-0.074	0.531	0.666
24	F4	Working while experiencing difficult personal events	-0.056	0.293	-0.046	0.324	0.138	0.053	0.386
46	F4	Lack of equality in the distribution of tasks among healthcare professionals	0.058	0.103	-0.052	0.251	0.259	0.25	0.493
17	F5	Negative atmosphere prevailing in the team, gossip, rumours within the team	-0.091	0.043	-0.085	0.1	0.615	0.165	0.538
13	F5	Difficulty to find my place, have my skills recognized, or voice my opinion within the team	0.085	-0.041	0.218	-0.054	0.599	-0.058	0.509
38	F5	Being assessed or judged by other members of the team	0.05	-0.065	0.333	0.026	0.573	-0.131	0.576
21	F5	Conflicts with members of the healthcare team	0.071	0.035	-0.236	0.095	0.456	0.155	0.422
3	F5	Lack of recognition (from the patient, the family, the team, the hierarchy)	0.162	0.075	-0.094	0.179	0.33	0.111	0.443
8	F6	Inadequate or under-equipped healthcare space or defective materials	0.205	-0.105	0.055	0.16	0.042	0.43	0.423
33	F6	Non-supportive, aggressive or delirious patient	0.153	0.121	0.225	0.151	-0.015	0.269	0.422
2	F6	Colleague not doing his/her work properly	0.162	0.163	-0.064	0.086	0.2	0.239	0.406
11	F6	Too many professionals around the patient in an emergency situation	0.01	0.156	0.312	-0.076	0.226	0.23	0.386
12	F6	Incomprehensible or unnecessary care relative to the patient’s situation	0.251	0.194	-0.024	0.029	0.206	0.136	0.416
19	F6	Plaintive patient who makes many requests	0.268	0.099	0.211	0.21	-0.006	0.104	0.452

## Sheet: OP_6F, 32 items
#	Original factor	Item	Fact.1	Fact.2	Fact.3	Fact.4	Fact.5	Fact.6	Explain variance (R²)
10	F1	Family conflict or disagreement concerning the patient’s treatment plan	0.71	0.059	-0.123	-0.091	0.057	0.019	0.496
27	F1	Family’s misunderstanding of the gravity of the diagnosis or the prognosis of the patient	0.697	0.151	0.09	-0.05	-0.009	-0.181	0.557
42	F1	Uncertainty concerning the diagnosis or the therapy project of the patient	0.685	-0.129	0.202	0.054	-0.106	0.007	0.478
4	F1	Contradictory information given by other healthcare professionals to the family	0.577	-0.02	-0.107	-0.011	0.154	0.061	0.415
35	F1	Family which does not trust me or does not trust the team	0.54	0.184	-0.022	-0.08	0.127	-0.041	0.461
9	F1	Disagreement and/or lack of coordination with other units concerning a patient’s treatment	0.536	-0.206	-0.013	-0.006	0.047	0.331	0.433
26	F1	Family whose beliefs or lifestyle are contradictory with my values or the functioning of the unit	0.524	0.148	-0.161	-0.029	0.072	-0.008	0.360
41	F1	Caring for a patient who should not be treated by the ICU	0.524	-0.24	0.018	0.129	-0.073	0.165	0.283
34	F2	Death of a patient with whom I had developed special ties	-0.055	0.732	-0.047	-0.043	0.027	0.068	0.500
28	F2	Series of patient deaths in the unit over a short period	0.076	0.647	0.009	-0.021	-0.066	0.051	0.478
29	F2	Patient who makes me think of someone close to me or of myself	-0.052	0.642	-0.021	0.068	0.116	-0.086	0.428
7	F2	Families’ distress or emotions	0.102	0.503	0.239	0.054	-0.07	-0.029	0.484
45	F2	Having to announce a bad diagnosis to the patient or his/her family or be present when such a diagnosis is announced	0.123	0.482	0.168	0.171	-0.108	-0.124	0.438
5	F2	Caring for young patients or who have young children	0.004	0.461	0.187	0.025	-0.08	0.118	0.357
1	F2	Socially isolated end-of-life patient or one with no immediate family	0.131	0.414	-0.05	0.113	0.048	-0.051	0.309
18	F3	Having to execute care tasks quickly in emergency cases	-0.128	0.065	0.82	-0.057	0	0.096	0.628
40	F3	Treating complex or serious pathologies	0.048	0.078	0.689	0.083	-0.051	0.038	0.593
37	F3	Having to perform tasks for which I have neither knowledge nor skills	-0.041	-0.075	0.644	0.052	0.292	-0.016	0.577
16	F3	Risk of error, fear of doing a poor job	-0.072	0.035	0.635	0.016	0.21	0.032	0.536
25	F3	Patient who deteriorates in an unexpected or unexplained manner	0.129	0.24	0.542	-0.085	-0.115	0.095	0.497
20	F4	Working pace or working hours hardly compatible with family or social life	-0.05	0.068	-0.017	0.723	0.064	0.052	0.614
50	F4	Being on call or working nights	-0.006	0.073	0.047	0.706	-0.052	-0.108	0.476
23	F4	Schedule changes, overtime	-0.01	0.103	-0.009	0.371	0.053	0.317	0.448
17	F5	Negative atmosphere prevailing in the team, gossip, rumours within the team	-0.094	0.036	-0.035	-0.029	0.745	0.089	0.551
13	F5	Difficulty to find my place, have my skills recognized, or voice my opinion within the team	0.146	-0.132	0.243	0.009	0.63	-0.195	0.494
38	F5	Being assessed or judged by other members of the team	0.103	-0.135	0.372	0.035	0.613	-0.228	0.579
21	F5	Conflicts with members of the healthcare team	0.065	0.041	-0.198	-0.061	0.586	0.175	0.463
3	F5	Lack of recognition (from the patient, the family, the team, the hierarchy)	0.184	0.025	-0.073	0.188	0.355	0.1	0.429
32	F4	Lack of staff	-0.165	0.111	0.24	0.049	-0.023	0.744	0.617
8	F6	Inadequate or under-equipped healthcare space or defective materials	0.062	-0.122	0.215	-0.042	0.023	0.648	0.449
6	F1	Shortage of beds in the unit	0.343	-0.048	0.106	-0.062	-0.146	0.465	0.368
15	F1	Lack of support from the administration	0.096	0.031	-0.206	0.265	0.108	0.431	0.512

## Sheet: OP_6F, 31 items
#	Original factor	Item	Fact.1	Fact.2	Fact.3	Fact.4	Fact.5	Fact.6	Explain variance (R²)
10	F1	Family conflict or disagreement concerning the patient’s treatment plan	0.700587	0.077932	-0.134275	-0.0899132	0.0677306	0.0141753	0.497692
27	F1	Family’s misunderstanding of the gravity of the diagnosis or the prognosis of the patient	0.693034	0.16287	0.0805778	-0.0449676	-0.00053426	-0.186152	0.559837
42	F1	Uncertainty concerning the diagnosis or the therapy project of the patient	0.679866	-0.128393	0.203979	0.0438546	-0.102833	0.0178597	0.480935
4	F1	Contradictory information given by other healthcare professionals to the family	0.573805	-0.0202533	-0.107614	-0.0145123	0.158257	0.0675347	0.415317
35	F1	Family which does not trust me or does not trust the team	0.532203	0.212004	-0.0401944	-0.0716137	0.139774	-0.0583806	0.468887
9	F1	Disagreement and/or lack of coordination with other units concerning a patient’s treatment	0.525643	-0.198261	-0.0115986	-0.0209758	0.0526307	0.342374	0.436015
26	F1	Family whose beliefs or lifestyle are contradictory with my values or the functioning of the unit	0.517731	0.167274	-0.174921	-0.0218335	0.0833047	-0.0213117	0.364389
41	F1	Caring for a patient who should not be treated by the ICU	0.515103	-0.241841	0.0211155	0.116894	-0.0693457	0.176496	0.284824
34	F2	Death of a patient with whom I had developed special ties	-0.0481324	0.737146	-0.05413	-0.0301278	0.0313546	0.05564	0.511584
29	F2	Patient who makes me think of someone close to me or of myself	-0.038794	0.631431	-0.0242877	0.0849499	0.117145	-0.0975116	0.43213
28	F2	Series of patient deaths in the unit over a short period	0.090309	0.619878	0.0165104	-0.0136124	-0.0629905	0.0530657	0.464242
7	F2	Families’ distress or emotions	0.114234	0.480215	0.246343	0.0582088	-0.0732781	-0.0211479	0.476546
45	F2	Having to announce a bad diagnosis to the patient or his/her family or be present when such a diagnosis is announced	0.136768	0.455325	0.174369	0.176247	-0.111063	-0.117137	0.429351
5	F2	Caring for young patients or who have young children	0.0114543	0.453547	0.188143	0.0285761	-0.0802542	0.117525	0.355629
18	F3	Having to execute care tasks quickly in emergency cases	-0.137568	0.0886765	0.814435	-0.0582119	0.00177275	0.0915165	0.625249
40	F3	Treating complex or serious pathologies	0.0435941	0.0852525	0.688613	0.0817645	-0.0524041	0.0392767	0.593752
16	F3	Risk of error, fear of doing a poor job	-0.0731535	0.0308988	0.640853	0.0145682	0.206277	0.0394906	0.537769
37	F3	Having to perform tasks for which I have neither knowledge nor skills	-0.0508626	-0.0512595	0.635075	0.0566661	0.291204	-0.0230337	0.57374
25	F3	Patient who deteriorates in an unexpected or unexplained manner	0.122	0.259874	0.535387	-0.0846582	-0.109442	0.0885837	0.496776
20	F4	Working pace or working hours hardly compatible with family or social life	-0.0468611	0.0622685	-0.0296752	0.748569	0.0604448	0.030785	0.627615
50	F4	Being on call or working nights	0.00488803	0.0489093	0.0465605	0.712227	-0.0565377	-0.112341	0.469097
23	F4	Schedule changes, overtime	-0.0110843	0.10461	-0.0149888	0.376578	0.0536343	0.307754	0.449542
17	F5	Negative atmosphere prevailing in the team, gossip, rumours within the team	-0.0891448	0.0275388	-0.0338307	-0.0223754	0.743212	0.08892	0.551486
13	F5	Difficulty to find my place, have my skills recognized, or voice my opinion within the team	0.151964	-0.155005	0.251652	0.010979	0.623731	-0.181214	0.49392
38	F5	Being assessed or judged by other members of the team	0.102698	-0.137446	0.371171	0.0415622	0.609828	-0.226599	0.578811
21	F5	Conflicts with members of the healthcare team	0.065342	0.0406418	-0.200916	-0.0570315	0.589038	0.172925	0.463781
3	F5	Lack of recognition (from the patient, the family, the team, the hierarchy)	0.19313	-0.00679606	-0.0617151	0.187606	0.350597	0.11383	0.423652
32	F4	Lack of staff	-0.177839	0.141135	0.230152	0.0432965	-0.0165932	0.73208	0.612195
8	F6	Inadequate or under-equipped healthcare space or defective materials	0.0436801	-0.0988138	0.21422	-0.0573906	0.0269969	0.654721	0.451037
6	F1	Shortage of beds in the unit	0.331553	-0.0352776	0.107383	-0.0779652	-0.140023	0.47457	0.370111
15	F1	Lack of support from the administration	0.0970799	0.0182476	-0.20305	0.26155	0.108912	0.434534	0.510446

## Sheet: OP_6F, 26 items
#	Original factor	Item	Fact.1	Fact.2	Fact.3	Fact.4	Fact.5	Fact.6	Explain variance (R²)
27	F1	Family’s misunderstanding of the gravity of the diagnosis or the prognosis of the patient	0.696812	0.104496	0.0809344	-0.0543751	0.00446166	-0.0988513	0.548979
42	F1	Uncertainty concerning the diagnosis or the therapy project of the patient	0.669187	-0.137058	0.187559	0.0407254	-0.0817713	0.0611346	0.477079
10	F1	Family conflict or disagreement concerning the patient’s treatment plan	0.647772	0.0829074	-0.133306	-0.0646083	0.0589623	0.0617366	0.482565
41	F1	Caring for a patient who should not be treated by the ICU	0.554273	-0.319077	0.00214723	0.118215	-0.0450716	0.226358	0.314985
26	F1	Family whose beliefs or lifestyle are contradictory with my values or the functioning of the unit	0.548229	0.123124	-0.207372	0.0134367	0.0892071	-0.00156956	0.398105
35	F1	Family which does not trust me or does not trust the team	0.537133	0.169486	-0.0428729	-0.062257	0.128331	0.00384639	0.473451
34	F2	Death of a patient with whom I had developed special ties	-0.0204791	0.72867	-0.0706269	-0.0191705	0.00593755	0.0440372	0.504097
29	F2	Patient who makes me think of someone close to me or of myself	-0.0734519	0.709147	-0.0179392	0.103502	0.0757504	-0.13474	0.470577
28	F2	Series of patient deaths in the unit over a short period	0.115186	0.613046	-0.0196684	0.00762586	-0.0660704	0.0347837	0.462177
7	F2	Families’ distress or emotions	0.0892519	0.5142	0.278887	0.0105153	-0.12094	0.0145149	0.472696
5	F2	Caring for young patients or who have young children	-0.0277354	0.504157	0.175508	0.0373079	-0.100842	0.103176	0.355454
37	F3	Having to perform tasks for which I have neither knowledge nor skills	-0.0750999	0.101633	0.753266	-0.0608884	0.00991745	0.0658913	0.578226
40	F3	Treating complex or serious pathologies	0.110084	0.0662664	0.675821	0.0379545	-0.0557278	0.0667542	0.592584
18	F3	Having to execute care tasks quickly in emergency cases	-0.0468124	-0.00264628	0.646072	0.0349156	0.26335	-0.01256	0.58498
16	F3	Risk of error, fear of doing a poor job	-0.0802015	0.106051	0.633727	0.00695399	0.174164	0.0246925	0.541121
20	F4	Working pace or working hours hardly compatible with family or social life	-0.0437713	0.0523876	-0.0161506	0.786934	0.0413551	0.0101245	0.661608
50	F4	Being on call or working nights	0.0105636	0.0487097	0.0678926	0.703815	-0.0574735	-0.125414	0.461932
23	F4	Schedule changes, overtime	0.0215547	0.0478822	-0.00891163	0.376552	0.0258522	0.339166	0.44994
17	F5	Negative atmosphere prevailing in the team, gossip, rumours within the team	-0.0776549	-0.00816767	-0.0403342	-0.00942798	0.742097	0.107805	0.559169
21	F5	Conflicts with members of the healthcare team	0.0554397	-0.00147592	-0.23409	-0.0228975	0.619928	0.185174	0.497553
38	F5	Being assessed or judged by other members of the team	0.0889368	-0.103502	0.380037	0.0369533	0.61943	-0.220296	0.595967
13	F5	Difficulty to find my place, have my skills recognized, or voice my opinion within the team	0.131106	-0.119152	0.277618	-0.00377484	0.588451	-0.144802	0.471158
32	F4	Lack of staff	-0.156435	0.112909	0.207674	0.026415	-0.0449878	0.782582	0.656216
8	F6	Inadequate or under-equipped healthcare space or defective materials	-0.00164079	-0.046972	0.18422	-0.0487739	0.0303383	0.630286	0.417384
15	F1	Lack of support from the administration	0.11178	-0.0312488	-0.188894	0.255538	0.0745967	0.473423	0.496368
6	F1	Shortage of beds in the unit	0.253627	0.0260418	0.0590541	-0.0360933	-0.107661	0.43831	0.320017

## Sheet: OP_5F, 37 items
#	Original factor	Item	Fact.1	Fact.2	Fact.3	Fact.4	Fact.5	Explain variance (R²)
42	F1	Uncertainty concerning the diagnosis or the therapy project of the patient	0.717	-0.035	0.231	-0.088	-0.083	0.525
9	F1	Disagreement and/or lack of coordination with other units concerning a patient’s treatment	0.63	-0.136	-0.073	0.103	0.089	0.479
10	F1	Family conflict or disagreement concerning the patient’s treatment plan	0.623	0.214	-0.165	-0.182	0.146	0.432
41	F1	Caring for a patient who should not be treated by the ICU	0.593	-0.218	0.045	0.158	-0.067	0.493
27	F1	Family’s misunderstanding of the gravity of the diagnosis or the prognosis of the patient	0.532	0.332	0.088	-0.268	0.074	0.550
4	F1	Contradictory information given by other healthcare professionals to the family	0.523	0.085	-0.139	-0.037	0.209	0.297
6	F1	Shortage of beds in the unit	0.472	-0.017	-0.013	0.181	-0.073	0.427
26	F1	Family whose beliefs or lifestyle are contradictory with my values or the functioning of the unit	0.433	0.244	-0.188	-0.075	0.137	0.331
35	F1	Family which does not trust me or does not trust the team	0.419	0.308	-0.06	-0.146	0.204	0.437
15	F1	Lack of support from the administration	0.255	-0.024	-0.233	0.522	0.068	0.245
34	F2	Death of a patient with whom I had developed special ties	-0.098	0.776	-0.151	0.022	0.069	0.471
28	F2	Series of patient deaths in the unit over a short period	0.035	0.693	-0.069	0.004	-0.024	0.443
29	F2	Patient who makes me think of someone close to me or of myself	-0.146	0.684	-0.064	0.058	0.103	0.450
7	F2	Families’ distress or emotions	0.015	0.578	0.206	0.022	-0.049	0.490
45	F2	Having to announce a bad diagnosis to the patient or his/her family or be present when such a diagnosis is announced	0.055	0.548	0.188	0.048	-0.136	0.446
5	F2	Caring for young patients or who have young children	0.008	0.498	0.11	0.075	-0.052	0.332
1	F2	Socially isolated end-of-life patient or one with no immediate family	0.099	0.447	-0.046	0.042	0.034	0.308
44	F2	Patient suffering physically or psychologically	0.244	0.348	0.182	0.031	0.044	0.495
49	F2	Decision to stop or reduce treatment	0.3	0.268	0.13	0.031	-0.151	0.337
18	F3	Having to execute care tasks quickly in emergency cases	-0.153	0.063	0.769	0.101	0.002	0.302
40	F3	Treating complex or serious pathologies	0.036	0.07	0.712	0.166	-0.094	0.616
37	F3	Having to perform tasks for which I have neither knowledge nor skills	-0.091	-0.099	0.666	0.147	0.255	0.615
16	F3	Risk of error, fear of doing a poor job	-0.099	0.025	0.625	0.118	0.183	0.575
25	F3	Patient who deteriorates in an unexpected or unexplained manner	0.072	0.298	0.471	0.001	-0.06	0.522
20	F4	Working pace or working hours hardly compatible with family or social life	0.011	-0.079	0.2	0.83	-0.187	0.474
23	F4	Schedule changes, overtime	0.073	0.023	0.011	0.652	-0.032	0.636
50	F4	Being on call or working nights	0.03	-0.034	0.269	0.639	-0.279	0.461
36	F4	Continuous and heavy workload	-0.042	0.025	0.375	0.546	0.077	0.471
32	F4	Lack of staff	0.063	0.059	0.071	0.542	0.027	0.591
46	F4	Lack of equality in the distribution of tasks among healthcare professionals	0.099	0.047	-0.027	0.387	0.282	0.656
24	F4	Working while experiencing difficult personal events	-0.072	0.29	-0.008	0.387	0.103	0.386
48	F4	Accumulated workloads resulting from clinical activity, training, research or teaching	0.298	-0.081	-0.016	0.294	0.013	0.443
17	F5	Negative atmosphere prevailing in the team, gossip, rumours within the team	-0.036	-0.06	-0.064	0.159	0.702	0.498
21	F5	Conflicts with members of the healthcare team	0.14	-0.021	-0.25	0.129	0.57	0.530
13	F5	Difficulty to find my place, have my skills recognized, or voice my opinion within the team	0.099	-0.165	0.306	-0.041	0.564	0.507
38	F5	Being assessed or judged by other members of the team	0.05	-0.184	0.442	-0.008	0.533	0.587
3	F5	Lack of recognition (from the patient, the family, the team, the hierarchy)	0.211	-0.002	-0.036	0.275	0.297	0.415

## Sheet: OP_5F, 34 items A
#	Original factor	Item	Fact.1	Fact.2	Fact.3	Fact.4	Fact.5	Explain variance (R²)
42	F1	Uncertainty concerning the diagnosis or the therapy project of the patient	0.646	-0.030	0.208	-0.071	-0.042	0.491
10	F1	Family conflict or disagreement concerning the patient’s treatment plan	0.618	0.129	-0.119	-0.102	0.080	0.482
27	F1	Family’s misunderstanding of the gravity of the diagnosis or the prognosis of the patient	0.563	0.234	0.101	-0.203	0.055	0.535
9	F1	Disagreement and/or lack of coordination with other units concerning a patient’s treatment	0.562	-0.129	-0.060	0.132	0.066	0.402
4	F1	Contradictory information given by other healthcare professionals to the family	0.514	0.061	-0.105	0.000	0.137	0.399
41	F1	Caring for a patient who should not be treated by the ICU	0.511	-0.199	0.046	0.165	-0.055	0.294
35	F1	Family which does not trust me or does not trust the team	0.457	0.217	-0.034	-0.068	0.142	0.450
6	F1	Shortage of beds in the unit	0.443	-0.069	0.019	0.219	-0.102	0.311
26	F1	Family whose beliefs or lifestyle are contradictory with my values or the functioning of the unit	0.440	0.164	-0.148	-0.002	0.076	0.353
15	F1	Lack of support from the administration	0.189	-0.027	-0.201	0.555	0.010	0.485
29	F2	Patient who makes me think of someone close to me or of myself	-0.095	0.618	-0.081	0.070	0.124	0.454
34	F2	Death of a patient with whom I had developed special ties	-0.016	0.617	-0.103	0.102	0.024	0.483
28	F2	Series of patient deaths in the unit over a short period	0.099	0.546	-0.037	0.067	-0.038	0.456
7	F2	Families’ distress or emotions	0.099	0.473	0.212	0.049	-0.060	0.495
45	F2	Having to announce a bad diagnosis to the patient or his/her family or be present when such a diagnosis is announced	0.095	0.459	0.177	0.056	-0.088	0.434
5	F2	Caring for young patients or who have young children	0.073	0.398	0.118	0.106	-0.058	0.342
1	F2	Socially isolated end-of-life patient or one with no immediate family	0.123	0.390	-0.030	0.063	0.015	0.301
44	F2	Patient suffering physically or psychologically	0.274	0.300	0.165	0.051	0.052	0.483
18	F3	Having to execute care tasks quickly in emergency cases	-0.027	0.049	0.682	0.066	0.049	0.598
40	F3	Treating complex or serious pathologies	0.098	0.074	0.622	0.124	-0.014	0.604
37	F3	Having to perform tasks for which I have neither knowledge nor skills	-0.014	-0.019	0.548	0.096	0.299	0.583
16	F3	Risk of error, fear of doing a poor job	-0.012	0.070	0.531	0.077	0.212	0.530
25	F3	Patient who deteriorates in an unexpected or unexplained manner	0.179	0.206	0.443	0.024	-0.052	0.472
20	F4	Working pace or working hours hardly compatible with family or social life	-0.099	0.030	0.121	0.747	-0.075	0.521
23	F4	Schedule changes, overtime	0.024	0.030	-0.003	0.654	-0.028	0.486
32	F4	Lack of staff	0.075	0.008	0.076	0.585	-0.013	0.457
50	F4	Being on call or working nights	-0.076	0.059	0.187	0.549	-0.135	0.310
36	F4	Continuous and heavy workload	-0.026	0.056	0.312	0.519	0.102	0.581
46	F4	Lack of equality in the distribution of tasks among healthcare professionals	0.090	0.065	-0.048	0.408	0.248	0.475
24	F4	Working while experiencing difficult personal events	-0.051	0.258	-0.023	0.405	0.094	0.390
17	F5	Negative atmosphere prevailing in the team, gossip, rumours within the team	-0.031	0.042	-0.125	0.174	0.641	0.557
38	F5	Being assessed or judged by other members of the team	0.066	-0.017	0.314	-0.080	0.579	0.568
13	F5	Difficulty to find my place, have my skills recognized, or voice my opinion within the team	0.109	-0.011	0.208	-0.087	0.555	0.460
21	F5	Conflicts with members of the healthcare team	0.131	0.026	-0.267	0.170	0.496	0.461

## Sheet: OP_5F, 34 items B
#	Original factor	Item	Fact.1	Fact.2	Fact.3	Fact.4	Fact.5	Explain variance (R²)
42	F1	Uncertainty concerning the diagnosis or the therapy project of the patient	0.733	-0.053	0.243	-0.13	-0.078	0.508
10	F1	Family conflict or disagreement concerning the patient’s treatment plan	0.672	0.148	-0.13	-0.156	0.101	0.483
9	F1	Disagreement and/or lack of coordination with other units concerning a patient’s treatment	0.632	-0.131	-0.088	0.066	0.132	0.397
27	F1	Family’s misunderstanding of the gravity of the diagnosis or the prognosis of the patient	0.592	0.249	0.137	-0.241	0.014	0.532
41	F1	Caring for a patient who should not be treated by the ICU	0.584	-0.194	0.026	0.084	-0.002	0.284
4	F1	Contradictory information given by other healthcare professionals to the family	0.56	0.054	-0.136	-0.038	0.209	0.415
6	F1	Shortage of beds in the unit	0.478	-0.003	-0.031	0.125	-0.026	0.292
35	F1	Family which does not trust me or does not trust the team	0.473	0.241	-0.029	-0.105	0.152	0.449
26	F1	Family whose beliefs or lifestyle are contradictory with my values or the functioning of the unit	0.469	0.206	-0.167	-0.055	0.106	0.350
34	F2	Death of a patient with whom I had developed special ties	-0.098	0.777	-0.146	0.037	0.064	0.494
29	F2	Patient who makes me think of someone close to me or of myself	-0.164	0.699	-0.069	0.074	0.109	0.435
28	F2	Series of patient deaths in the unit over a short period	0.043	0.687	-0.062	0.006	-0.027	0.461
7	F2	Families’ distress or emotions	0.046	0.562	0.216	0.007	-0.06	0.492
45	F2	Having to announce a bad diagnosis to the patient or his/her family or be present when such a diagnosis is announced	0.058	0.541	0.181	0.025	-0.107	0.429
5	F2	Caring for young patients or who have young children	0.026	0.494	0.106	0.064	-0.048	0.343
1	F2	Socially isolated end-of-life patient or one with no immediate family	0.099	0.461	-0.046	0.019	0.049	0.300
44	F2	Patient suffering physically or psychologically	0.263	0.34	0.183	0.006	0.056	0.484
18	F3	Having to execute care tasks quickly in emergency cases	-0.1	0.037	0.774	0.071	-0.015	0.597
40	F3	Treating complex or serious pathologies	0.059	0.071	0.695	0.11	-0.065	0.605
37	F3	Having to perform tasks for which I have neither knowledge nor skills	-0.058	-0.108	0.656	0.134	0.254	0.583
16	F3	Risk of error, fear of doing a poor job	-0.066	0.018	0.625	0.095	0.175	0.533
25	F3	Patient who deteriorates in an unexpected or unexplained manner	0.136	0.253	0.488	-0.007	-0.098	0.472
20	F4	Working pace or working hours hardly compatible with family or social life	-0.073	0.031	0.043	0.762	0.025	0.574
23	F4	Schedule changes, overtime	0.024	0.104	-0.088	0.571	0.129	0.470
50	F4	Being on call or working nights	-0.044	0.061	0.145	0.554	-0.094	0.339
36	F4	Continuous and heavy workload	-0.069	0.082	0.29	0.496	0.192	0.585
32	F4	Lack of staff	0.045	0.113	0.002	0.474	0.142	0.424
24	F4	Working while experiencing difficult personal events	-0.09	0.326	-0.066	0.371	0.181	0.389
46	F4	Lack of equality in the distribution of tasks among healthcare professionals	0.066	0.095	-0.089	0.365	0.371	0.474
17	F5	Negative atmosphere prevailing in the team, gossip, rumours within the team	-0.076	-0.023	-0.088	0.183	0.733	0.557
21	F5	Conflicts with members of the healthcare team	0.115	0	-0.274	0.156	0.6	0.454
13	F5	Difficulty to find my place, have my skills recognized, or voice my opinion within the team	0.098	-0.162	0.315	-0.032	0.55	0.471
38	F5	Being assessed or judged by other members of the team	0.045	-0.176	0.443	0.005	0.519	0.544
3	F5	Lack of recognition (from the patient, the family, the team, the hierarchy)	0.189	0.04	-0.066	0.233	0.364	0.405

[truncated: 4 more sheets: OP_5F, 30 items, NA_6F, 31 items, NA_6F, 27 items, NA_6F, 26 items]
