# Supplementary material for: Further analysis and refinements of the perceived stressors in intensive care units (PS-ICU) scale: a French nation-wide cross-sectional multicentre study
Source: Ann Intensive Care. 2025 Nov 20;15:186. doi: 10.1186/s13613-025-01572-7 (PMC12630482; doi:10.1186/s13613-025-01572-7)
Supplement: Supplementary file 3 — Additional file 3. [file 13613_2025_1572_MOESM3_ESM.xlsx]

## Sheet: Loading_1F_ESEM_50_items_toute_
Further analysis and refinements of the Perceived Stressors in Intensive Care Units (PS-ICU) scale: A French nation-wide cross-sectional multicentre study
Supplementary material C Association of items with the general stress factor
#	Factor	Item	ESEM General stress factor		IRT discrimination parameter (a)		Mean rated stress		Mean Rank
			Value	Rank	Value	Rank	Value	Rank
36	NA	Continuous and heavy workload	0.917797	1	1.734	1	2.484	3	1.66667
44	NA	Patient suffering physically or psychologically	0.905381	3	1.726	2	2.273	10	5
2	NA	Colleague not doing his/her work properly	0.878888	7	1.293	18	2.536	2	9
12	NA	Incomprehensible or unnecessary care relative to the patient’s situation	0.877957	8	1.544	4	2.124	16	9.33333
19	NA	Plaintive patient who makes many requests	0.90878	2	1.504	5	1.937	23	10
7	F2	Families’ distress or emotions	0.853078	19	1.371	12	2.463	4	11.6667
33	NA	Non-supportive, aggressive or delirious patient	0.85586	16	1.419	9	2.253	11	12
27	F1	Family’s misunderstanding of the gravity of the diagnosis or the prognosis of the patient	0.882493	6	1.563	3	1.807	30	13
25	NA	Patient who deteriorates in an unexpected or unexplained manner	0.87112	12	1.270	20	2.345	7	13
3	NA	Lack of recognition (from the patient, the family, the team, the hierarchy)	0.862796	14	1.328	15	2.174	12	13.6667
40	F3	Treating complex or serious pathologies	0.888642	5	1.284	19	2.054	19	14.3333
32	F6	Lack of staff	0.853796	18	1.399	11	2.141	15	14.6667
11	NA	Too many professionals around the patient in an emergency situation	0.874377	11	1.160	29	2.418	6	15.3333
31	NA	Changes in the modalities of care or the therapy project depending on the doctor responsible for the patient	0.851569	20	1.448	7	1.968	22	16.3333
42	F1	Uncertainty concerning the diagnosis or the therapy project of the patient	0.903497	4	1.433	8	1.602	41	17.6667
46	NA	Lack of equality in the distribution of tasks among healthcare professionals	0.877365	9	1.504	6	1.714	38	17.6667
20	F4	Working pace or working hours hardly compatible with family or social life	0.86382	13	1.170	28	2.094	17	19.3333
16	F3	Risk of error, fear of doing a poor job	0.838826	27	1.077	34	2.621	1	20.6667
35	F1	Family which does not trust me or does not trust the team	0.846752	22	1.413	10	1.797	31	21
14	NA	Noisy environment	0.834201	28	1.250	22	2.154	13	21
10	F1	Family conflict or disagreement concerning the patient’s treatment plan	0.841097	26	1.371	13	1.889	26	21.6667
38	F5	Being assessed or judged by other members of the team	0.874732	10	1.063	36	2.034	20	22
43	NA	Lack of respect for the patient (against his/her wishes, his/her integrity, his/her situation, etc.)	0.842381	24	1.361	14	1.778	32	23.3333
4	NA	Contradictory information given by other healthcare professionals to the family	0.819044	33	1.239	24	2.062	18	25
28	F2	Series of patient deaths in the unit over a short period	0.828927	31	1.318	16	1.841	28	25
37	F3	Having to perform tasks for which I have neither knowledge nor skills	0.830441	30	1.048	37	2.298	8	25
9	NA	Disagreement and/or lack of coordination with other units concerning a patient’s treatment	0.859019	15	1.206	26	1.739	36	25.6667
30	NA	Powerlessness or incompetence in supporting families	0.847602	21	1.298	17	1.669	40	26
18	F3	Having to execute care tasks quickly in emergency cases	0.841691	25	0.933	45	2.297	9	26.3333
24	NA	Working while experiencing difficult personal events	0.780728	39	1.190	27	2.144	14	26.6667
39	NA	Time spent on administrative tasks at the expense of care giving time	0.846659	23	1.227	25	1.769	33	27
5	F2	Caring for young patients or who have young children	0.795623	37	0.901	46	2.444	5	29.3333
23	F4	Schedule changes, overtime	0.820463	32	1.253	21	1.725	37	30
17	F5	Negative atmosphere prevailing in the team, gossip, rumours within the team	0.830538	29	1.043	38	1.926	24	30.3333
13	F5	Difficulty to find my place, have my skills recognized, or voice my opinion within the team	0.855813	17	1.012	39	1.743	35	30.3333
8	F6	Inadequate or under-equipped healthcare space or defective materials	0.815481	34	1.121	31	1.828	29	31.3333
45	NA	Having to announce a bad diagnosis to the patient or his/her family or be present when such a diagnosis is announced	0.753579	44	1.138	30	1.990	21	31.6667
29	F2	Patient who makes me think of someone close to me or of myself	0.809173	35	1.071	35	1.867	27	32.3333
22	NA	Not being able to communicate with the patient	0.804457	36	1.241	23	1.563	44	34.3333
15	F6	Lack of support from the administration	0.787228	38	1.106	32	1.748	34	34.6667
34	F2	Death of a patient with whom I had developed special ties	0.766617	42	1.081	33	1.588	42	39
50	F4	Being on call or working nights	0.627658	50	0.901	47	1.912	25	40.6667
6	F6	Shortage of beds in the unit	0.751045	45	1.001	44	1.672	39	42.6667
1	NA	Socially isolated end-of-life patient or one with no immediate family	0.722519	48	1.012	40	1.588	43	43.6667
21	F5	Conflicts with members of the healthcare team	0.776197	41	0.870	48	1.511	45	44.6667
26	F1	Family whose beliefs or lifestyle are contradictory with my values or the functioning of the unit	0.73141	46	1.005	41	1.386	48	45
41	F1	Caring for a patient who should not be treated by the ICU	0.762192	43	1.002	43	1.241	49	45
49	NA	Decision to stop or reduce treatment	0.726084	47	1.003	42	1.397	47	45.3333
47	NA	Unsuitable or under-equipped space to receive families	0.780368	40	0.826	49	0.919	50	46.3333
48	NA	Accumulated workloads resulting from clinical activity, training, research or teaching	0.662005	49	0.795	50	1.493	46	48.3333
